# Supplementary material for: Machine Learning-Based Blood RNA Signature for Diagnosis of Autism Spectrum Disorder
Source: Int J Mol Sci. 2023 Jan 20;24(3):2082. doi: 10.3390/ijms24032082 (PMC9916487; doi:10.3390/ijms24032082)
Supplement: Supplementary file 1 [file ijms-24-02082-s001.zip]

Archive with 1 entries (1 files):
- ijms-2131524-supplementary.pdf
